# Supplementary material for: Major approaches in early diagnostics of common variable immunodeficiency in adults in Moscow
Source: F1000Res. 2012 Nov 9;1:46. [Version 1] doi: 10.12688/f1000research.1-46.v1 (PMC3782364; doi:10.12688/f1000research.1-46.v1)
Supplement: Questionnaire: total well-being - the emergence of reactions, possibly related to the introduction of IVIG — Questionnaire used to identify any negative reactions arising since the last intravenous immunoglobulin therapy (IVIG). [file f1000research-1-215-s0000.tgz]

Archive with 1 entries (1 files):
- Total_well_being_the_emergence_of_reactions_possibly_related_to_the_introduction_of_IVIG.pdf
