# Supplementary material for: Major approaches in early diagnostics of common variable immunodeficiency in adults in Moscow
Source: F1000Res. 2012 Nov 9;1:46. [Version 1] doi: 10.12688/f1000research.1-46.v1 (PMC3782364; doi:10.12688/f1000research.1-46.v1)
Supplement: The clinical characteristics of 57 patients with CVID — The data file “The clinical characteristics of 57 patients with CVID” contains the significant features of common variable immunodeficiency in adults. The early clinical signs and main clinical manifestations of this primary immunodeficiency were gathered during 21 years of observation of such patients in Moscow [file f1000research-1-215-s0002.tgz]

Archive with 1 entries (1 files):
- Copy_of_57_patients_data.csv
