# Supplementary material for: Major approaches in early diagnostics of common variable immunodeficiency in adults in Moscow
Source: F1000Res. 2012 Nov 9;1:46. [Version 1] doi: 10.12688/f1000research.1-46.v1 (PMC3782364; doi:10.12688/f1000research.1-46.v1)
Supplement: The clinical characteristics of 57 patients with CVID — The data file “The clinical characteristics of 57 patients with CVID” contains the significant features of common variable immunodeficiency in adults. The early clinical signs and main clinical manifestations of this primary immunodeficiency were gathered during 21 years of observation of such patients in Moscow [file f1000research-1-215-s0002.tgz › Copy_of_57_patients_data.csv]

sex	age	age of onset	manifestation	chronic bronchitis	bronchiectasis	fibrosis	chronic sinusitis	generalized infections	malabsorption	autoimmune	malignancy	herpes	arthritis	non-malignant lymphoproliferation	side effects of IVIG therapy
female	35	25	pneumonia, sinusitis, otitis	+	-	+	+	-	-	-	-	+	-	increase of peripheral lymph nodes	body temperature rise
male	31	5	pneumonia, bronchitis, sinusitis, otitis	+	-	+	+	-	+	thrombocytopenia	-	+	+	increase of peripheral lymph nodes, splenomegaly
female	74	12	pneumonia, bronchitis, sinusitis	+	+	+	+	-	+	-	cancer of the stomach	+	+	increase of peripheral lymph nodes	body temperature rise
male	57	53	enterocolitis	+	-	-	-	-	+	-	-	+	+	intestinal lymphoid hyperplasia, splenomegaly
male	22	4	pneumonia, sinusitis, otitis	+	+	+	+	-	-	-	-	-	-	-	systemic reactions
female	22	2	bronchitis, sinusitis	+	-	-	+	-	-	-	-	-	-	-
male	35	10	pneumonia, bronchitis, sinusitis	+	+	+	+	-	-	-	-	-	-	-
male	46	27	bronchitis, sinusitis	+	+	-	+	-	+	-	-	+	-	intestinal lymphoid hyperplasia	body temperature rise
male	29	16	pneumonia, otitis	+	-	+	+	-	-	-	-	+	-	-	body temperature rise
female	48	27	pneumonia, bronchitis, otitis	+	-	+	+	-	-	neutropenia	-	+	-	-
female	48	30	pneumonia, sinusitis	+	+	+	+	peritonitis	+	-	-	-	+	-
male	24	15	pneumonia, bronchitis	+	-	+	+	-	-	-	-	-	+	-	systemic reactions
female	31	8	enterocolitis	+	-	-	-	-	+	-	-	-	+	intestinal lymphoid hyperplasia
male	38	3	autoimmune cytopenia, pneumonia, sinusitis	+	+	-	+	-	+	thrombocytopenia	-	-	+	intestinal lymphoid hyperplasia
female	27	4	pneumonia, sinusitis	+	+	+	+	-	-	-	-	+	-	-
female	26	2	pneumonia, bronchitis	+	+	+	-	-	-	-	-	+	-	increase of peripheral lymph nodes	body temperature rise
female	60	14	bronchitis, sinusitis	+	-	-	+	-	-	hemolytic anemia	cancer of the stomach	+	-	increase of peripheral lymph nodes
female	55	18	bronchitis, sinusitis	+	+	-	+	-	+	-	-	+	-	-
male	23	4	autoimmune cytopenia, bronchitis	+	-	-	+	-	-	neutropenia	-	-	-	increase of peripheral lymph nodes
female	62	26	pneumonia, otitis	+	+	-	-	-	-	-	-	+	-	-	systemic reactions
male	35	20	enterocolitis	+	-	-	-	-	+	-	-	-	-	increase of peripheral lymph nodes, intestinal lymphoid hyperplasia
male	26	15	pneumonia, otitis	+	+	+	-	-	-	-	-	-	+	-	systemic reactions
female	69	40	bronchitis, sinusitis	+	-	-	+	-	-	-	cancer of the colon	-	+	-
male	55	20	bronchitis, sinusitis	+	+	-	+	-	-	-	-	-	-	increase of peripheral lymph nodes
female	23	11	pneumonia, bronchitis	+	+	-	+	-	+	-	-	-	-	increase of peripheral lymph nodes, splenomegaly
female	33	13	bronchitis, sinusitis	+	+	-	+	-	+	-	-	+	-	increase of peripheral lymph nodes, intestinal lymphoid hyperplasia
male	45	18	bronchitis, sinusitis	+	-	-	+	-	+	-	-	-	+	-
female	59	48	pneumonia, bronchitis	+	+	+	+	-	-	-	-	+	-	increase of peripheral lymph nodes, splenomegaly
male	31	22	pneumonia, sinusitis	+	+	+	+	-	+	-	-	+	-	-
male	35	12	bronchitis, sinusitis	+	-	-	+	-	+	-	-	-	+	intestinal lymphoid hyperplasia, splenomegaly	body temperature rise
female	44	30	enterocolitis	+	-	-	-	-	+	-	-	-	-	intestinal lymphoid hyperplasia, splenomegaly
female	41	15	pneumonia, bronchitis	+	+	+	+	septicemia	+	hemolytic anemia	T-cell lymphoma	+	+	-
female	31	19	bronchitis, sinusitis	+	-	-	+	-	-	-	-	+	-	-
male	19	14	autoimmune cytopenia, bronchitis	+	-	-	+	septicemia	+	hepatitis	-	+	-	increase of peripheral lymph nodes, intestinal lymphoid hyperplasia
male	31	11	pneumonia, bronchitis	+	+	+	-	-	-	-	-	-	+	-
female	66	14	bronchitis, sinusitis	+	-	-	+	-	-	-	cancer of the colon	-	+	increase of peripheral lymph nodes, splenomegaly
male	25	12	pneumonia, sinusitis	+	-	+	+	septicemia	+	-	-	-	-	-
female	42	25	pneumonia, bronchitis	+	+	+	-	septicemia	+	scleroderma	-	+	+	-	body temperature rise
female	26	23	pneumonia, sinusitis	+		+	+	-	-	-	-	-	+	-
male	46	31	pneumonia, sinusitis	+	-	+	+	-	-	nephritis	-	-	+	splenomegaly
male	18	5	pneumonia, sinusitis	+	+	+	+	septicemia	+	-	-	+	+	splenomegaly
male	26	3	bronchitis, sinusitis, otitis	+	-	-	+	-	-	neutropenia	-	+	-	splenomegaly
female	50	15	pneumonia, sinusitis	+	-	+	+	-	-	-	cancer of the ovarian	-	+	-
female	48	12	pneumonia, otitis	+	-	+	-	-	-	-	-	+	-	-
male	25	12	pneumonia, bronchitis, otitis	+	+	+	+	septicemia	+	-	-	+	-	increase of peripheral lymph nodes, splenomegaly
female	41	25	pneumonia, sinusitis	+	-	+	+	-	-	nephritis	-	-	-	-
male	61	40	bronchitis, sinusitis	+	-	-	+	meningitis	+	-	chronic lymphocytic leukemia	-	-	increase of peripheral lymph nodes, splenomegaly, intestinal lymphoid hyperplasia
female	18	14	bronchitis	-	-	-	-	-	-	-	-	+	-	-	body temperature rise
male	18	11	autoimmune cytopenia, sinusitis, otitis	-	-	-	+	-	-	hemolytic anemia	-	+	+	-
female	64	45	bronchitis, sinusitis	+	-	-	+	-	+	-	cancer of the breast	-	+	-	body temperature rise
female	68	28	pneumonia, otitis	+	-	+	-	peritonitis	-	-	-	-	+	increase of peripheral lymph nodes, splenomegaly	body temperature rise
female	44	31	pneumonia, sinusitis	+	-	+	+	-	+	-	-	-	-	-	body temperature rise
male	49	13	bronchitis, sinusitis	+	-	-	+	-	+	-	multiple myeloma	-	-	increase of peripheral lymph nodes, splenomegaly
male	18	15	autoimmune cytopenia, bronchitis	-	-	-	-	-	-	hemolytic anemia	-	+	-	-
female	33	27	autoimmune cytopenia, otitis	+	-	-	+	-	+	thrombocytopenia	-	-	-	-	body temperature rise
female	29	14	pneumonia, otitis	+	-	+	-	-	-	-	-	+	-	increase of peripheral lymph nodes, splenomegaly
male	28	15	pneumonia, sinusitis, otitis	+	-	+	+	-	+	-	-	-	+	-
